# Supplementary material for: Enhanced Virulence of Candida albicans by Staphylococcus aureus: Evidence in Clinical Bloodstream Infections and Infected Zebrafish Embryos
Source: J Fungi (Basel). 2021 Dec 20;7(12):1099. doi: 10.3390/jof7121099 (PMC8706905; doi:10.3390/jof7121099)
Supplement: Supplementary file 1 [file jof-07-01099-s001.zip]

Archive with 1 entries (1 files):
- jof-1494002-supplementary.pdf
